# Supplementary material for: Tnfrsf12a-Mediated Atherosclerosis Signaling and Inflammatory Response as a Common Protection Mechanism of Shuxuening Injection Against Both Myocardial and Cerebral Ischemia-Reperfusion Injuries
Source: Front Pharmacol. 2018 Apr 6;9:312. doi: 10.3389/fphar.2018.00312 (PMC5897438; doi:10.3389/fphar.2018.00312)
Supplement: TABLE S1 — Total 329 significantly differentially expressed genes in SXNI vs. CIRI. [file Data_Sheet_1.xls]

## Sheet: 4.18.Gene_Annotation
Gene_id	Associated Gene Name	log2FoldChange	Fold change	pval	Description
ENSMUSG00000000214	Th	-1.3174	-2.49217	0.00015478	Tyrosine 3-monooxygenase||Aromatic amino acid hydroxylase, iron/copper binding site||Aromatic amino acid hydroxylase, C-terminal||Tyrosine 3-monooxygenase-like||Tyrosine hydroxylase, conserved site
ENSMUSG00000000263	Glra1	-2.2951	-4.90788	0.0019351	Neurotransmitter-gated ion-channel||Neurotransmitter-gated ion-channel, conserved site||Neurotransmitter-gated ion-channel ligand-binding domain||Gamma-aminobutyric acid A receptor/Glycine receptor alpha||Glycine receptor alpha1||Neurotransmitter-gated ion-channel transmembrane domain||Glycine receptor alpha
ENSMUSG00000000555	Itga5	1.1024	2.14712	2.1713e-07	Integrin alpha chain||FG-GAP repeat||Integrin alpha chain, C-terminal cytoplasmic region, conserved site||Integrin alpha-2||Integrin alpha beta-propellor
ENSMUSG00000000730	Dnmt3l	2.3657	-5.15403	0.020483	ADD domain||Zinc finger, FYVE/PHD-type||-
ENSMUSG00000001076	C1ql4	-3.8352	-14.2728	1.8576e-07	Tumour necrosis factor-like domain||C1q domain
ENSMUSG00000001504	Irx2	-3.5721	-11.8935	2.0395e-06	Homeobox domain||Homeodomain-like||Homeobox, conserved site||Homeobox KN domain||-||Iroquois-class homeodomain protein
ENSMUSG00000001506	Col1a1	-1.7172	-3.28798	8.6552e-08	Collagen triple helix repeat||VWFC domain||Fibrillar collagen, C-terminal
ENSMUSG00000003545	Fosb	1.24	2.36199	5.3682e-16	Basic-leucine zipper domain||AP-1 transcription factor
ENSMUSG00000003573	Homer3	-1.2036	-2.30314	9.3637e-13	WH1/EVH1 domain||-
ENSMUSG00000004872	Pax3	-4.948	-30.8671	3.9589e-05	Paired domain||Paired box protein 7||Homeobox, conserved site||Homeodomain-like||Homeobox domain
ENSMUSG00000005124	Wisp1	1.2573	2.39048	1.1342e-06	Insulin-like growth factor-binding protein, IGFBP||VWFC domain||Insulin-like growth factor binding protein, N-terminal, Cys-rich conserved site||-||IGFBP-related, CNN||Cystine knot, C-terminal||Glycoprotein hormone subunit beta, cystine knot||Insulin-like growth factor binding protein, N-terminal||Thrombospondin type-1 (TSP1) repeat
ENSMUSG00000005320	Fgfr4	2.0366	4.10277	0.014904	Immunoglobulin-like domain||Tyrosine-protein kinase, active site||Protein kinase domain||Fibroblast growth factor receptor family||Tyrosine-protein kinase, catalytic domain||Serine-threonine/tyrosine-protein kinase catalytic domain||Immunoglobulin subtype 2||Immunoglobulin I-set||Protein kinase-like domain||Immunoglobulin subtype||Protein kinase, ATP binding site
ENSMUSG00000005540	Fcer2a	1.0839	2.11976	0.0048117	C-type lectin fold||C-type lectin||C-type lectin, conserved site
ENSMUSG00000007480	Mc5r	-1.4976	-2.82373	0.048425	Melanocortin/ACTH receptor||Melanocortin 5 receptor||G protein-coupled receptor, rhodopsin-like||Melanocortin receptor||GPCR, rhodopsin-like, 7TM
ENSMUSG00000007888	Crlf1	-2.5457	-5.83891	7.0526e-22	Fibronectin type III||Growth hormone/erythropoietin receptor, ligand binding||Immunoglobulin-like domain
ENSMUSG00000007946	Phox2a	1.731	3.31958	0.043558	Homeobox, conserved site||Homeodomain-like||Homeobox domain
ENSMUSG00000009075	Cabp7	-1.7988	-3.47931	2.8585e-12	S100/Calbindin-D9k, conserved site||EF-Hand 1, calcium-binding site||EF-hand domain||EF-hand domain pair
ENSMUSG00000010122	Slc47a1	-1.3887	-2.61843	0.0046707	Multi antimicrobial extrusion protein
ENSMUSG00000010476	Ebf3	-1.4119	-2.66087	7.2195e-08	IPT domain||Immunoglobulin E-set||Transcription factor COE, conserved site
ENSMUSG00000011171	Vipr2	-1.5385	-2.90492	2.0864e-05	GPCR, family 2, secretin-like||GPCR, family 2-like||GPCR, family 2, vasoactive intestinal peptide receptor 2||GPCR, family 2, extracellular hormone receptor domain||GPCR, family 2, secretin-like, conserved site||GPCR, family 2, vasoactive intestinal peptide receptor
ENSMUSG00000013483	Card14	-1.5833	-2.99654	0.0093132	CARD domain||PDZ domain||Guanylate kinase-like domain||Death-like domain||P-loop containing nucleoside triphosphate hydrolase
ENSMUSG00000013584	Aldh1a2	-1.129	-2.18707	0.00020328	Aldehyde dehydrogenase domain||Aldehyde dehydrogenase, glutamic acid active site||Aldehyde/histidinol dehydrogenase||Aldehyde dehydrogenase, cysteine active site
ENSMUSG00000014030	Pax5	-2.6062	-6.08898	0.047829	Paired domain||Homeodomain-like||Paired-box protein 2 C-terminal
ENSMUSG00000014198	Zfp385c	-1.1065	-2.15323	0.036944	Zinc finger, C2H2-like||Zinc finger, U1-type||Zinc finger, C2H2
ENSMUSG00000015312	Gadd45b	1.1169	2.1688	0.0023458	50S ribosomal protein L30e-like||Ribosomal protein L7Ae/L30e/S12e/Gadd45
ENSMUSG00000015619	Gata3	-5.7969	-55.5956	1.2143e-07	Transcription factor, GATA-2/3||-||Zinc finger, GATA-type
ENSMUSG00000017723	Wfdc2	-1.2658	-2.40461	0.015198	WAP-type 'four-disulfide core' domain
ENSMUSG00000017868	Sgk2	-1.0914	-2.13081	0.001555	AGC-kinase, C-terminal||Protein kinase domain||Serine/threonine-protein kinase, active site||Protein kinase, C-terminal||Protein kinase, ATP binding site||Serine/threonine/dual specificity protein kinase, catalytic domain||Protein kinase-like domain
ENSMUSG00000018486	Wnt9b	-1.7187	-3.2914	0.00084549	Wnt||Wnt protein, conserved site
ENSMUSG00000018698	Lhx1	-2.2995	-4.92287	5.9644e-06	Zinc finger, LIM-type||Homeobox domain||Homeodomain-like||Homeobox, conserved site
ENSMUSG00000018822	Sfrp5	-1.2409	-2.36346	1.2375e-08	Netrin module, non-TIMP type||Frizzled domain||Netrin domain||Tissue inhibitor of metalloproteinases-like, OB-fold
ENSMUSG00000019230	Lhx9	-1.4134	-2.66364	6.769e-14	-||Zinc finger, LIM-type||Homeodomain-like||Homeobox domain||Homeobox, conserved site
ENSMUSG00000019762	Iyd	-1.7395	-3.33919	0.0032011	Nitroreductase-like||Nitroreductase
ENSMUSG00000019848	Popdc3	-1.0039	-2.00541	0.023579	Cyclic nucleotide-binding-like||Popeye protein||-
ENSMUSG00000019929	Dcn	-1.2957	-2.45496	0.0044946	Leucine-rich repeat N-terminal domain||Leucine-rich repeat||Small leucine-rich proteoglycan, class I, decorin/asporin/byglycan||Leucine-rich repeat, typical subtype
ENSMUSG00000020169	Best3	-1.9201	-3.78449	0.0017826	Bestrophin/UPF0187
ENSMUSG00000020216	Jsrp1	1.1671	2.2456	5.7152e-11	-||Junctional sarcoplasmic reticulum protein 1
ENSMUSG00000020227	Irak3	1.0138	2.01922	0.010915	Protein kinase domain||Death domain||Death-like domain||Protein kinase-like domain
ENSMUSG00000020447	Npc1l1	1.0204	2.02848	0.045038	Niemann-Pick C type protein||Sterol-sensing domain||Patched
ENSMUSG00000020732	Rab37	-1.4114	-2.65995	4.7417e-18	Ran GTPase||Small GTPase superfamily||P-loop containing nucleoside triphosphate hydrolase||Small GTPase superfamily, Rho type||Small GTPase superfamily, Rab type||Small GTP-binding protein domain||Small GTPase superfamily, ARF type||Small GTPase superfamily, Ras type
ENSMUSG00000021221	Dpf3	-1.0076	-2.01056	8.4271e-07	Zinc finger, C2H2||Zinc finger, PHD-type||-||Zinc finger, C2H2-like||Zinc finger, PHD-finger||Requiem/DPF N-terminal domain||Zinc finger, FYVE/PHD-type
ENSMUSG00000021250	Fos	1.7735	3.41882	2.7809e-06	AP-1 transcription factor||Basic-leucine zipper domain
ENSMUSG00000021390	Ogn	-1.7165	-3.28638	2.7022e-07	Leucine-rich repeat, typical subtype||Leucine-rich repeat
ENSMUSG00000021567	Nkd2	-1.0522	-2.07369	1.9855e-07	EF-hand domain||EF-Hand 1, calcium-binding site
ENSMUSG00000021609	Slc6a3	-5.8708	-58.5177	8.0915e-12	Sodium:neurotransmitter symporter, dopamine||Sodium:neurotransmitter symporter
ENSMUSG00000021675	F2rl2	1.4303	2.69503	0.0069626	Protease-activated receptor||G protein-coupled receptor, rhodopsin-like||Protease-activated receptor 3||GPCR, rhodopsin-like, 7TM
ENSMUSG00000022026	Olfm4	-1.1228	-2.17769	0.0066225	Olfactomedin-like domain
ENSMUSG00000022144	Gdnf	1.5044	2.83707	0.0013001	Glial cell line-derived neurotrophic factor||Cystine-knot cytokine||Transforming growth factor-beta, C-terminal
ENSMUSG00000022219	Cideb	-1.1759	-2.25934	0.040535	CIDE-N domain
ENSMUSG00000022766	Serpind1	-1.1709	-2.25152	0.023884	Serpin, conserved site||Serpin domain
ENSMUSG00000022893	Adamts1	1.2543	2.38551	4.0284e-05	ADAM, cysteine-rich||Peptidase M12B, ADAM-TS||ADAM-TS Spacer 1||Thrombospondin type-1 (TSP1) repeat||Peptidase M12B, ADAM-TS1||Peptidase M12B, ADAM/reprolysin||Peptidase M12B, propeptide
ENSMUSG00000022996	Wnt10b	1.2075	2.30937	0.0018583	Wnt-10 protein||Wnt||Wnt protein, conserved site
ENSMUSG00000023034	Nr4a1	1.5492	2.92655	0.023415	Nuclear hormone receptor||Zinc finger, nuclear hormone receptor-type||Orphan nuclear receptor||Orphan nuclear receptor, HMR type||Nuclear hormone receptor, ligand-binding domain
ENSMUSG00000023064	Sncg	-1.1985	-2.29501	0.00015124	Gamma-synuclein||Synuclein
ENSMUSG00000023067	Cdkn1a	1.0429	2.06037	0.031233	Cyclin-dependent kinase inhibitor
ENSMUSG00000023274	Cd4	1.0345	2.0484	0.026334	Immunoglobulin||T cell CD4 receptor C-terminal region||Immunoglobulin-like domain||T-cell surface antigen CD4||Immunoglobulin C2-set||CD4, extracellular||Immunoglobulin subtype||Immunoglobulin V-set domain
ENSMUSG00000023393	Slc17a9	1.591	3.01258	0.0065464	Major facilitator superfamily||Major facilitator superfamily domain||Sugar transporter, conserved site
ENSMUSG00000023484	Prph	-1.6813	-3.20717	3.2366e-05	Intermediate filament protein||Intermediate filament head, DNA-binding domain||Intermediate filament protein, conserved site||Keratin, type I
ENSMUSG00000023905	Tnfrsf12a	1.129	2.18707	7.8181e-10	Tumour necrosis factor receptor 12
ENSMUSG00000024042	Sik1	1.0045	2.00625	7.0858e-05	Protein kinase domain||Serine/threonine-protein kinase, active site||Ubiquitin-associated domain||Serine/threonine/dual specificity protein kinase, catalytic domain||Protein kinase-like domain||Protein kinase, ATP binding site||Serine/threonine-protein kinase, SIK1/2
ENSMUSG00000024517	Grp	-1.2616	-2.39761	0.00077397	Bombesin/neuromedin-B/ranatensin peptide family
ENSMUSG00000024521	Pmaip1	1.068	2.09652	0.0040061	Phorbol-12-myristate-13-acetate-induced protein 1
ENSMUSG00000024526	Cidea	-1.0924	-2.13228	0.00010616	CIDE-N domain
ENSMUSG00000024650	Slc22a6	-1.3061	-2.47272	0.0067606	Major facilitator superfamily domain||Organic cation transport protein||Major facilitator, sugar transporter-like
ENSMUSG00000024659	Anxa1	-1.0556	-2.07858	0.014325	Annexin||Annexin repeat, conserved site||Annexin, type I||Annexin repeat
ENSMUSG00000024737	Slc15a3	1.4146	2.66586	5.0178e-05	Major facilitator superfamily domain||PTR2 family proton/oligopeptide symporter, conserved site||Proton-dependent oligopeptide transporter family
ENSMUSG00000025094	Slc18a2	-1.431	-2.69634	3.0328e-05	Multidrug resistance protein||Major facilitator superfamily||Major facilitator superfamily domain
ENSMUSG00000025163	Cd7	1.0765	2.10891	0.024974	Immunoglobulin-like domain||Immunoglobulin subtype||Immunoglobulin V-set domain
ENSMUSG00000025488	Cox8b	-1.0477	-2.06723	0.010889	Cytochrome c oxidase, subunit 8
ENSMUSG00000025726	Slc28a1	2.4565	5.48884	0.021015	Concentrative nucleoside transporter C-terminal domain||Concentrative nucleoside transporter, metazoan/bacterial||Nucleoside transporter/FeoB GTPase, Gate domain||Concentrative nucleoside transporter N-terminal domain
ENSMUSG00000025927	Tfap2b	-2.2821	-4.86385	0.0036879	Transcription factor AP-2 beta||Transcription factor AP-2, C-terminal
ENSMUSG00000026043	Col3a1	-1.9222	-3.79001	9.1415e-05	Collagen triple helix repeat||VWFC domain||Fibrillar collagen, C-terminal
ENSMUSG00000026065	Slc9a4	-2.6678	-6.35459	4.2558e-14	Na+/H+ exchanger||Cation/H+ exchanger||Na+/H+ exchanger, isoform 2 (NHE2)
ENSMUSG00000026322	Htr4	-1.2019	-2.30042	2.0676e-06	5-Hydroxytryptamine 4 receptor||G protein-coupled receptor, rhodopsin-like||GPCR, rhodopsin-like, 7TM
ENSMUSG00000026354	Lct	-4.0217	-16.2425	4.1768e-56	Glycoside hydrolase, family 1||Glycoside hydrolase, family 1, active site||Glycoside hydrolase superfamily
ENSMUSG00000026548	Slamf9	1.0167	2.02329	0.026694	Immunoglobulin V-set domain||Immunoglobulin subtype||Immunoglobulin-like domain
ENSMUSG00000026686	Lmx1a	-1.5528	-2.93386	0.0029568	Homeobox domain||Homeodomain-like||Homeobox, conserved site||Zinc finger, LIM-type
ENSMUSG00000026697	Myoc	-1.5648	-2.95836	0.00040128	Olfactomedin-like domain
ENSMUSG00000026726	Cubn	-1.6178	-3.06907	0.0011052	EGF-like calcium-binding, conserved site||EGF-like domain||EGF-type aspartate/asparagine hydroxylation site||EGF-like calcium-binding domain||EGF-like, conserved site||CUB domain||EGF domain
ENSMUSG00000026805	Barhl1	-3.5096	-11.3892	0.0068571	Homeodomain-like||Homeodomain, metazoa||Homeobox domain||Homeobox, conserved site
ENSMUSG00000026841	Fibcd1	-1.6583	-3.15644	3.2524e-13	Fibrinogen, alpha/beta/gamma chain, C-terminal globular domain||Fibrinogen, conserved site
ENSMUSG00000027209	Fam227b	-1.9414	-3.84078	0.032788	FAM227 Protein
ENSMUSG00000027217	Tspan18	-1.5094	-2.84692	2.0833e-19	Tetraspanin, conserved site||Tetraspanin||Tetraspanin/Peripherin
ENSMUSG00000027555	Car13	-1.0342	-2.04798	0.0094454	Carbonic anhydrase, alpha-class, conserved site||Alpha carbonic anhydrase
ENSMUSG00000027718	Il21	4.0734	16.8351	0.011502	Interleukin-15/Interleukin-21 family||Four-helical cytokine-like, core
ENSMUSG00000027832	Ptx3	1.7009	3.25104	0.015098	Pentaxin, conserved site||Pentaxin-related||Concanavalin A-like lectin/glucanase domain
ENSMUSG00000027833	Shox2	-1.3432	-2.53713	2.2764e-16	OAR domain||Homeobox domain||Homeodomain-like||Homeobox, conserved site||Helix-turn-helix motif
ENSMUSG00000028004	Npy2r	-1.0803	-2.11448	7.1325e-11	GPCR, rhodopsin-like, 7TM||Neuropeptide Y receptor family||Neuropeptide Y2 receptor||G protein-coupled receptor, rhodopsin-like
ENSMUSG00000028011	Tdo2	-1.4493	-2.73076	3.6444e-05	Tryptophan 2,3-dioxygenase
ENSMUSG00000028023	Pitx2	-7.0228	-130.039	6.76e-22	Homeobox, conserved site||Homeodomain, metazoa||Homeobox domain||Homeodomain-like||OAR domain||-||Homeobox protein Pitx/unc30
ENSMUSG00000028036	Ptgfr	-1.1981	-2.29437	0.02043	GPCR, rhodopsin-like, 7TM||Prostaglandin DP receptor||G protein-coupled receptor, rhodopsin-like||Prostanoid receptor||Prostaglandin F receptor
ENSMUSG00000028195	Cyr61	1.3246	2.50463	0.0025537	VWFC domain||Insulin-like growth factor-binding protein, IGFBP||Insulin-like growth factor binding protein, N-terminal, Cys-rich conserved site||Glycoprotein hormone subunit beta, cystine knot||IGFBP-related, CNN||Cystine knot, C-terminal||Insulin-like growth factor binding protein, N-terminal||Thrombospondin type-1 (TSP1) repeat
ENSMUSG00000028369	Svep1	-1.4834	-2.79607	0.0077777	EGF-like, conserved site||HYR domain||Sushi/SCR/CCP domain||Insulin-like growth factor binding protein, N-terminal||Tyrosine-protein kinase ephrin type A/B receptor-like||Pentaxin-related||von Willebrand factor, type A||Concanavalin A-like lectin/glucanase domain||EGF-like calcium-binding, conserved site||EGF-like domain||EGF-like calcium-binding domain||EGF-type aspartate/asparagine hydroxylatio…
ENSMUSG00000028707	Dmbx1	-1.971	-3.9204	0.020657	Homeobox, conserved site||Homeodomain-like||Homeobox domain||OAR domain
ENSMUSG00000028717	Tal1	-1.2109	-2.31482	0.0022046	-||Myc-type, basic helix-loop-helix (bHLH) domain
ENSMUSG00000028749	Pla2g2f	-3.0636	-8.36056	5.1898e-05	Phospholipase A2||Phospholipase A2 domain||Phospholipase A2, active site
ENSMUSG00000029032	Arhgef16	-1.3773	-2.59782	0.0016742	SH3 domain||Dbl homology (DH) domain||Pleckstrin homology domain||-
ENSMUSG00000029306	Ibsp	2.3065	4.94682	0.008785	Bone sialoprotein II
ENSMUSG00000029546	Uncx	-1.8821	-3.68611	0.012013	Homeodomain-like||Homeobox domain||Homeobox, conserved site
ENSMUSG00000029595	Lhx5	-1.2824	-2.43243	0.0002505	Homeobox, conserved site||Homeodomain-like||Homeobox domain||Zinc finger, LIM-type
ENSMUSG00000029661	Col1a2	-1.3505	-2.55	6.1954e-07	Fibrillar collagen, C-terminal||Collagen triple helix repeat
ENSMUSG00000030108	Slc6a13	-1.2314	-2.34795	1.6761e-11	Sodium:neurotransmitter symporter||Sodium:neurotransmitter symporter, GABA, GAT-2
ENSMUSG00000030109	Slc6a12	-1.3878	-2.61679	0.0017838	Sodium:neurotransmitter symporter, betaine||-||Sodium:neurotransmitter symporter
ENSMUSG00000030382	Slc27a5	3.1638	8.96187	0.0021245	AMP-dependent synthetase/ligase||AMP-binding, conserved site||AMP-binding enzyme C-terminal domain
ENSMUSG00000030500	Slc17a6	-1.1046	-2.15039	4.0083e-18	Major facilitator superfamily domain||Major facilitator superfamily
ENSMUSG00000030669	Calca	-1.0777	-2.11067	0.00974	Procalcitonin/adrenomedullin||Calcitonin peptide-like||Calcitonin||Calcitonin gene-related peptide||Calcitonin, conserved site
ENSMUSG00000030674	Qprt	-2.3063	-4.94613	0.00016098	Quinolinate phosphoribosyl transferase, C-terminal||Nicotinate-nucleotide pyrophosphorylase/Putative pyrophosphorylase ModD||Quinolinate phosphoribosyl transferase, N-terminal||Nicotinate-nucleotide pyrophosphorylase
ENSMUSG00000030789	Itgax	1.1751	2.25809	0.01458	Integrin alpha-2||von Willebrand factor, type A||Integrin alpha beta-propellor||Integrin alpha chain||Integrin alpha chain, C-terminal cytoplasmic region, conserved site||FG-GAP repeat
ENSMUSG00000030800	Prss8	-3.9634	-15.5992	0.029231	Peptidase S1, trypsin family, active site||-||Peptidase S1A, chymotrypsin-type||Peptidase S1, PA clan||Serine proteases, trypsin domain
ENSMUSG00000031070	Mrgprf	-1.2659	-2.40477	0.0091567	Mas-related G protein-coupled receptor family||-||G protein-coupled receptor, rhodopsin-like||GPCR, rhodopsin-like, 7TM||Mas-related G protein-coupled receptor F
ENSMUSG00000031212	Pgr15l	-1.4934	-2.81552	2.2483e-05	GPCR, rhodopsin-like, 7TM||Neuropeptide Y receptor family||G protein-coupled receptor, rhodopsin-like
ENSMUSG00000031410	Nxf7	1.7416	3.34406	1.3477e-05	Nuclear RNA export factor Tap, RNA-binding domain||Nuclear transport factor 2, eukaryote||Nuclear transport factor 2||Leucine-rich repeat||Leucine rich repeat 4||TAP C-terminal (TAP-C) domain||UBA-like
ENSMUSG00000031491	Chrna6	-3.8689	-14.6102	2.7879e-08	Neurotransmitter-gated ion-channel transmembrane domain||Nicotinic acetylcholine receptor||Neurotransmitter-gated ion-channel ligand-binding domain||Neurotransmitter-gated ion-channel, conserved site||Neurotransmitter-gated ion-channel
ENSMUSG00000031492	Chrnb3	-1.0892	-2.12756	0.0086951	Nicotinic acetylcholine receptor||Neurotransmitter-gated ion-channel transmembrane domain||Neurotransmitter-gated ion-channel||Neurotransmitter-gated ion-channel, conserved site||Neurotransmitter-gated ion-channel ligand-binding domain
ENSMUSG00000031734	Irx3	-1.5514	-2.93101	0.0020132	Homeobox domain||Homeodomain-like||Homeobox, conserved site||Homeobox KN domain||Iroquois-class homeodomain protein
ENSMUSG00000031736	Crnde	-1.8146	-3.51762	0.042354	-
ENSMUSG00000031737	Irx5	-1.4116	-2.66032	0.0011255	Homeobox, conserved site||Homeodomain-like||Homeobox domain||Iroquois-class homeodomain protein||Homeobox KN domain
ENSMUSG00000031738	Irx6	-1.681	-3.2065	0.029334	Homeobox, conserved site||Homeodomain-like||Homeobox domain||Iroquois-class homeodomain protein||Homeobox KN domain
ENSMUSG00000031780	Ccl17	1.0734	2.10439	0.0052184	Chemokine interleukin-8-like domain||CC chemokine, conserved site
ENSMUSG00000031831	Dnaaf1	1.0147	2.02048	0.047177	Leucine-rich repeat
ENSMUSG00000031844	Hsd17b2	-2.4427	-5.43658	0.0042591	Short-chain dehydrogenase/reductase, conserved site||Short-chain dehydrogenase/reductase SDR||Glucose/ribitol dehydrogenase
ENSMUSG00000031980	Agt	-1.0805	-2.11477	2.4584e-08	Serpin domain||Angiotensinogen
ENSMUSG00000032289	Thsd4	-1.797	-3.47497	9.2152e-09	Thrombospondin type-1 (TSP1) repeat||ADAM-TS Spacer 1||PLAC
ENSMUSG00000032303	Chrna3	-2.0888	-4.25394	6.3272e-09	Neurotransmitter-gated ion-channel transmembrane domain||Nicotinic acetylcholine receptor||Neurotransmitter-gated ion-channel, conserved site||Neurotransmitter-gated ion-channel||Neurotransmitter-gated ion-channel ligand-binding domain
ENSMUSG00000032494	Tdgf1	-1.2784	-2.4257	0.0057198	EGF-like domain||Cryptic/Cripto, CFC domain||-||Teratocarcinoma-derived growth factor Cripto||EGF-like, conserved site
ENSMUSG00000032515	Csrnp1	1.0854	2.12196	0.0018498	Cysteine/serine-rich nuclear protein family
ENSMUSG00000032715	Trib3	1.47	2.77022	0.00035256	Protein kinase domain||Protein kinase-like domain||Serine/threonine/dual specificity protein kinase, catalytic domain
ENSMUSG00000032769	Trpa1	-1.652	-3.14269	0.034247	Ankyrin repeat-containing domain||Ankyrin repeat
ENSMUSG00000033227	Wnt6	-1.5151	-2.85819	0.00023611	Wnt||Wnt protein, conserved site||Wnt-6 protein
ENSMUSG00000033383	Rtp1	-1.4309	-2.69615	0.0018834	Zinc-binding domain
ENSMUSG00000033581	Igf2bp2	1.0647	2.09173	0.00062311	RNA recognition motif domain||K Homology domain, type 1||K Homology domain
ENSMUSG00000033644	Piwil2	1.0463	2.06523	0.012022	PAZ domain||Ribonuclease H-like domain||Piwi domain
ENSMUSG00000034384	Barhl2	-1.0388	-2.05452	0.0028446	Homeodomain, metazoa||Homeobox domain||Homeodomain-like||Homeobox, conserved site
ENSMUSG00000034394	Lif	1.7838	3.44332	3.6911e-05	Leukemia inhibitory factor /oncostatin||Leukemia inhibitory factor||Four-helical cytokine-like, core||Leukemia inhibitory factor /oncostatin, conserved site
ENSMUSG00000035187	Nkx6-1	-1.2997	-2.46178	0.031099	Helix-turn-helix motif||Homeobox, conserved site||Homeodomain, metazoa||Homeobox domain||Homeodomain-like
ENSMUSG00000035200	Chrnb4	-2.0879	-4.25129	7.7607e-05	Neurotransmitter-gated ion-channel ligand-binding domain||Neurotransmitter-gated ion-channel||Neurotransmitter-gated ion-channel, conserved site||Nicotinic acetylcholine receptor||Neurotransmitter-gated ion-channel transmembrane domain
ENSMUSG00000035383	Pmch	-1.808	-3.50157	0.0014309	Pre-pro melanin-concentrating hormone
ENSMUSG00000035451	Foxa1	-3.7596	-13.5442	4.0469e-07	Fork head domain conserved site1||Fork head domain||Fork-head N-terminal||Forkhead box protein, C-terminal
ENSMUSG00000035818	Plekhs1	1.1308	2.1898	0.028044	Pleckstrin homology domain
ENSMUSG00000036446	Lum	-1.1873	-2.27726	0.00051847	Leucine-rich repeat N-terminal domain||Leucine-rich repeat||Leucine-rich repeat, typical subtype
ENSMUSG00000036545	Adamts2	-1.0508	-2.07168	2.734e-08	Thrombospondin type-1 (TSP1) repeat||Peptidase M12B, ADAM/reprolysin||Peptidase M12B, propeptide||Peptidase M12B, ADAM-TS2||Peptidase M12B, ADAM-TS||ADAM-TS Spacer 1||PLAC
ENSMUSG00000036586	Grifin	-2.0933	-4.26723	0.01561	Galectin, carbohydrate recognition domain||Concanavalin A-like lectin/glucanase domain
ENSMUSG00000036907	C1ql2	-2.226	-4.67835	1.1442e-14	Tumour necrosis factor-like domain||Collagen triple helix repeat||C1q domain
ENSMUSG00000037254	Itih2	-1.8784	-3.67667	0.00028448	Inter-alpha-trypsin inhibitor heavy chain, C-terminal||-||von Willebrand factor, type A||VIT domain
ENSMUSG00000037868	Egr2	1.9526	3.87071	0.012082	Protein of unknown function DUF3446||Zinc finger, C2H2||-||Zinc finger, C2H2-like
ENSMUSG00000038216	Pnmt	1.7222	3.29939	0.029266	Methyltransferase, NNMT/PNMT/TEMT||S-adenosyl-L-methionine-dependent methyltransferase||Methyltransferase NNMT/PNMT/TEMT, conserved site
ENSMUSG00000038418	Egr1	1.2768	2.42301	0.0011377	Zinc finger, C2H2-like||Protein of unknown function DUF3432||Zinc finger, C2H2||Protein of unknown function DUF3446
ENSMUSG00000038676	Ucn	-2.9009	-7.46892	0.00055085	Corticotropin-releasing factor conserved site||Corticotropin-releasing factor||Urocortin/corticotropin-releasing factor
ENSMUSG00000038765	Lmx1b	-2.3798	-5.20465	2.8536e-07	Zinc finger, LIM-type||Homeobox, conserved site||Homeodomain-like||Homeobox domain
ENSMUSG00000038793	Lefty1	-2.098	-4.28115	3.1008e-08	Transforming growth factor beta, conserved site||Left- Right determination factor||Transforming growth factor-beta, N-terminal||Cystine-knot cytokine||Transforming growth factor-beta, C-terminal
ENSMUSG00000039095	En2	-1.5365	-2.9009	0.0013543	Homeodomain engrailed||Homeobox engrailed-type, conserved site||Homeobox engrailed, C-terminal||Homeobox, conserved site||Homeodomain, metazoa||Homeodomain-like||Homeobox domain
ENSMUSG00000040205	Cuzd1	-1.6661	-3.17356	0.047329	CUB domain||Zona pellucida domain
ENSMUSG00000040432	Ltb4r2	1.8451	3.59278	0.038617	Leukotriene B4 receptor||GPCR, rhodopsin-like, 7TM||G protein-coupled receptor, rhodopsin-like||Leukotriene B4 type 2 receptor
ENSMUSG00000040569	Slc26a7	-1.3489	-2.54718	0.00060933	STAS domain||-||SLC26A/SulP transporter domain
ENSMUSG00000040632	Nrl	-1.3917	-2.62388	0.023126	Basic leucine zipper domain, Maf-type||Maf transcription factor, N-terminal||Basic-leucine zipper domain||Transcription factor, Skn-1-like, DNA-binding domain
ENSMUSG00000040663	Clcf1	1.7658	3.40063	3.681e-05	Four-helical cytokine-like, core||-||Plethodontid receptivity factor PRF
ENSMUSG00000040836	Gpr161	-1.3901	-2.62097	1.6128e-10	GPCR, rhodopsin-like, 7TM||G protein-coupled receptor, rhodopsin-like
ENSMUSG00000041559	Fmod	-1.5454	-2.91885	9.209e-05	Leucine-rich repeat||-||Leucine-rich repeat N-terminal domain||Leucine-rich repeat, typical subtype
ENSMUSG00000042379	Esm1	-1.4135	-2.66383	0.023336	Insulin-like growth factor-binding protein, IGFBP||Insulin-like growth factor binding protein, N-terminal
ENSMUSG00000042622	Maff	1.5022	2.83274	0.0042738	Transcription factor, Skn-1-like, DNA-binding domain||Basic-leucine zipper domain||Basic leucine zipper domain, Maf-type
ENSMUSG00000042638	Gucy2c	-1.1527	-2.2233	0.023264	Adenylyl cyclase class-4/guanylyl cyclase, conserved site||Protein kinase-like domain||Receptor, ligand binding region||Serine-threonine/tyrosine-protein kinase catalytic domain||Adenylyl cyclase class-3/4/guanylyl cyclase||Protein kinase domain||Periplasmic binding protein-like I||Nucleotide cyclase
ENSMUSG00000042816	Gpr151	-1.0532	-2.07513	0.011015	GPCR, rhodopsin-like, 7TM||G protein-coupled receptor, rhodopsin-like
ENSMUSG00000042895	Abra	1.733	3.32418	0.037902	Costars domain
ENSMUSG00000043850	Clrn1	-1.1148	-2.16565	0.034467	-||PMP-22/EMP/MP20/Claudin superfamily
ENSMUSG00000044017	Adgrd1	1.2404	2.36264	5.9115e-09	Concanavalin A-like lectin/glucanase domain||GPCR, family 2, secretin-like||GPCR, family 2-like||GPS motif||GPCR, family 2, secretin-like, conserved site
ENSMUSG00000044103	Il1f9	1.6351	3.10609	0.025014	Cytokine, IL-1-like||Interleukin-1 family
ENSMUSG00000044177	Wfikkn2	-1.1094	-2.15756	1.0583e-05	WAP-type 'four-disulfide core' domain||Netrin domain||Immunoglobulin-like domain||Proteinase inhibitor I2, Kunitz, conserved site||Pancreatic trypsin inhibitor Kunitz domain||Immunoglobulin I-set||Immunoglobulin subtype 2||Netrin module, non-TIMP type||Immunoglobulin subtype||Tissue inhibitor of metalloproteinases-like, OB-fold||Kazal domain
ENSMUSG00000044338	Aplnr	-2.3705	-5.1712	0.0026873	-||G protein-coupled receptor, rhodopsin-like||GPCR, rhodopsin-like, 7TM||APJ receptor
ENSMUSG00000044505	Lingo4	-1.3402	-2.53186	0.0090515	Cysteine-rich flanking region, C-terminal||Leucine-rich repeat, typical subtype||Immunoglobulin-like domain||Leucine-rich repeat N-terminal domain||Immunoglobulin subtype||Leucine-rich repeat||Immunoglobulin I-set||Immunoglobulin subtype 2
ENSMUSG00000044522	A730020M07Rik	-1.4092	-2.6559	0.0032625	-
ENSMUSG00000001741	Il16	-1.6689	-3.17972	1.7211e-14	-||PDZ domain||Interleukin-16
ENSMUSG00000001827	Folr1	-1.2529	-2.3832	0.00089846	-||Folate receptor-like
ENSMUSG00000002076	Hsf2bp	-1.4563	-2.74404	0.047972	-||Armadillo-type fold
ENSMUSG00000002930	Ppp1r17	-1.2087	-2.31129	0.00095341	-
ENSMUSG00000044786	Zfp36	1.2731	2.4168	0.012762	Zinc finger, CCCH-type
ENSMUSG00000045232	Rln3	-3.3056	-9.88746	0.037779	Insulin-like||Insulin family||Insulin, conserved site
ENSMUSG00000045246	Kcng4	-1.0629	-2.08913	0.00083515	Potassium channel||Potassium channel, voltage dependent, Kv9||Potassium channel, voltage dependent, Kv||Ion transport domain||Potassium channel tetramerisation-type BTB domain||POZ domain
ENSMUSG00000045471	Hcrt	-1.4484	-2.72905	0.0089311	Prepro-orexin
ENSMUSG00000045551	Fpr1	1.7385	3.33688	0.010224	GPCR, rhodopsin-like, 7TM||G protein-coupled receptor, rhodopsin-like
ENSMUSG00000045871	Slitrk6	-1.0754	-2.10731	8.1171e-05	Cysteine-rich flanking region, C-terminal||Leucine-rich repeat||Leucine-rich repeat, typical subtype
ENSMUSG00000046179	E2f8	-1.3756	-2.59476	0.025627	E2F/DP family, winged-helix DNA-binding domain
ENSMUSG00000046223	Plaur	1.4498	2.7317	0.039103	CD59 antigen, conserved site||Ly-6 antigen / uPA receptor -like||CD59 antigen
ENSMUSG00000046500	Fam19a4	-1.8261	-3.54577	0.0088415	Chemokine-like protein, FAM19A2
ENSMUSG00000046714	Foxc2	-1.2315	-2.34811	0.00079323	Fork head domain conserved site1||Fork head domain
ENSMUSG00000047420	Fam180a	-1.0829	-2.11829	0.032007	FAM180 family
ENSMUSG00000047592	Nxpe5	-3.9377	-15.3238	0.023157	Neurexophilin/NXPE||Immunoglobulin E-set
ENSMUSG00000047686	Zcchc5	-2.6702	-6.36517	6.8617e-05	Retrotransposon gag domain||Zinc finger, CCHC-type
ENSMUSG00000047977	Synb	1.6844	3.21407	0.017241	TLV/ENV coat polyprotein
ENSMUSG00000048070	Pirt	-2.4592	-5.49912	0.0083754	Phosphoinositide-interacting protein
ENSMUSG00000048349	Pou4f1	-3.9104	-15.0365	2.1105e-11	Homeobox, conserved site||Homeodomain-like||Homeobox domain||POU domain||Lambda repressor-like, DNA-binding domain||POU-specific domain
ENSMUSG00000048373	Fgfbp1	-1.6617	-3.16389	1.7133e-07	FGF binding 1
ENSMUSG00000048387	Osr1	-1.4633	-2.75738	2.8162e-05	Zinc finger, C2H2||Zinc finger, C2H2-like
ENSMUSG00000048540	Nhlh2	-1.8648	-3.64217	3.0678e-10	Myc-type, basic helix-loop-helix (bHLH) domain
ENSMUSG00000048572	Tmem252	1.6063	3.0447	0.045224	-
ENSMUSG00000049241	Hcar1	-1.1957	-2.29056	0.029173	GPCR, rhodopsin-like, 7TM||G protein-coupled receptor, rhodopsin-like
ENSMUSG00000049307	Fut4	-1.4705	-2.77118	0.005445	Glycosyl transferase family 10
ENSMUSG00000049404	Rarres1	-1.2702	-2.41195	0.002221	Proteinase inhibitor I47, latexin
ENSMUSG00000049723	Mmp12	2.2266	4.6803	0.00063304	Peptidase M10A, cysteine switch, zinc binding site||Peptidase M10, metallopeptidase||Peptidase M10A||Peptidase, metallopeptidase||Hemopexin-like domain||Hemopexin, conserved site||Peptidase M10A, stromelysin-type||Peptidoglycan binding-like||-||Hemopexin-like repeats
ENSMUSG00000050074	Spink8	-1.3375	-2.52713	1.0547e-07	-||Kazal domain
ENSMUSG00000050122	Vwa3b	-1.1967	-2.29215	0.00021548	-||von Willebrand factor, type A
ENSMUSG00000050147	F2rl3	-1.6339	-3.10351	0.034716	Protease-activated receptor||G protein-coupled receptor, rhodopsin-like||GPCR, rhodopsin-like, 7TM||Protease-activated receptor 4
ENSMUSG00000050201	Otop2	1.0686	2.0974	0.023059	Otopetrin
ENSMUSG00000050505	Pcdh20	-1.2345	-2.353	1.3465e-12	Cadherin conserved site||Cadherin||Cadherin-like
ENSMUSG00000050534	Htr5b	-1.3712	-2.58686	4.082e-05	GPCR, rhodopsin-like, 7TM||5-hydroxytryptamine receptor family||G protein-coupled receptor, rhodopsin-like||5-Hydroxytryptamine 5B receptor
ENSMUSG00000051136	Ghsr	-2.1346	-4.39115	2.4173e-06	Growth hormone secretagogue receptor type 1||G protein-coupled receptor, rhodopsin-like||GPCR, rhodopsin-like, 7TM
ENSMUSG00000051367	Six1	-1.8249	-3.54282	0.03159	Homeobox domain||Homeodomain-like||Homeobox, conserved site
ENSMUSG00000052837	Junb	1.039	2.0548	2.3932e-08	Transcription factor, Skn-1-like, DNA-binding domain||Basic-leucine zipper domain||Jun-like transcription factor||Transcription factor Jun
ENSMUSG00000052951	C130021I20Rik	-3.7013	-13.0078	2.4643e-13	-
ENSMUSG00000052974	Cyp2f2	-2.5736	-5.95293	0.04964	Cytochrome P450||Cytochrome P450, conserved site||Cytochrome P450, CYP2 family||Cytochrome P450, E-class, group I
ENSMUSG00000053747	Sox14	-3.4496	-10.9253	0.00020208	High mobility group box domain||Transcription factor SOX
ENSMUSG00000053930	Shisa6	-1.2456	-2.37117	7.2942e-25	Shisa family
ENSMUSG00000054134	Umodl1	-2.2774	-4.84803	0.0050882	EGF-type aspartate/asparagine hydroxylation site||EGF-like calcium-binding domain||EMI domain||EGF-like calcium-binding, conserved site||EGF-like domain||SEA domain||Zona pellucida domain||Fibronectin type III||WAP-type 'four-disulfide core' domain
ENSMUSG00000054160	Nkx2-4	-5.1425	-35.3221	0.013137	Homeobox, conserved site||Homeobox domain||Homeodomain, metazoa||Homeodomain-like
ENSMUSG00000054360	Bsx	-2.4351	-5.40802	0.00045801	Homeodomain-like||Homeodomain, metazoa||Homeobox domain||Homeobox, conserved site
ENSMUSG00000054745	Gm9955	1.2583	2.39214	0.046614	-
ENSMUSG00000054889	Dsp	-3.8873	-14.7977	2.1807e-72	Plectin repeat||Spectrin/alpha-actinin
ENSMUSG00000055210	Foxd2	-1.4246	-2.6844	0.02662	Fork head domain||Fork head domain conserved site1
ENSMUSG00000055333	Fat2	-6.95	-123.64	0.0062084	Cadherin||EGF-like, conserved site||Laminin G domain||EGF-like calcium-binding domain||Cadherin-like||Concanavalin A-like lectin/glucanase domain||EGF-like domain||Cadherin conserved site
ENSMUSG00000055415	Atp10b	-1.0456	-2.06422	0.00037394	P-type ATPase, phosphorylation site||P-type ATPase, A domain||P-type ATPase, cytoplasmic domain N||P-type ATPase, subfamily IV||HAD-like domain||P-type ATPase
ENSMUSG00000055775	Myh8	-1.0816	-2.11638	0.042993	Myosin head, motor domain||P-loop containing nucleoside triphosphate hydrolase||Myosin tail||IQ motif, EF-hand binding site||Myosin, N-terminal, SH3-like
ENSMUSG00000056329	1810010K12Rik	-1.8686	-3.65178	0.032214	-
ENSMUSG00000056380	Gpr50	-1.0113	-2.01573	0.030421	Melatonin-related receptor 1X||G protein-coupled receptor, rhodopsin-like||GPCR, rhodopsin-like, 7TM||Melatonin receptor family
ENSMUSG00000056737	Capg	1.2181	2.3264	0.014653	Villin/Gelsolin||Gelsolin-like domain
ENSMUSG00000056947	Mab21l1	-1.9245	-3.79605	0.0039358	Mab-21 domain
ENSMUSG00000057719	Sh3rf2	1.2079	2.31001	0.003775	Zinc finger, C3HC4 RING-type||SH3 domain||Zinc finger, RING-type||Zinc finger, RING-type, conserved site||Variant SH3 domain
ENSMUSG00000057777	Mab21l2	-2.4464	-5.45054	0.024092	Mab-21 domain||Ricin B, lectin domain
ENSMUSG00000058755	Osm	2.4407	5.42905	0.0065137	Leukemia inhibitory factor /oncostatin, conserved site||Four-helical cytokine-like, core||Leukemia inhibitory factor /oncostatin
ENSMUSG00000059246	Foxb1	-2.9867	-7.92659	5.9176e-09	Fork head domain||Fork head domain conserved site1
ENSMUSG00000059900	Tmem40	1.4941	2.81688	0.0010145	-
ENSMUSG00000060969	Irx1	-2.0171	-4.04769	4.7977e-08	Homeobox, conserved site||Homeodomain-like||Homeobox domain||Iroquois-class homeodomain protein||Homeobox KN domain
ENSMUSG00000062168	Ppef1	1.3804	2.60341	0.012831	EF-hand domain||IQ motif, EF-hand binding site||Serine/threonine-specific protein phosphatase/bis(5-nucleosyl)-tetraphosphatase||Calcineurin-like phosphoesterase domain, apaH type||Serine/threonine-protein phosphatase with EF-hands||EF-hand domain pair||EF-Hand 1, calcium-binding site||PPP domain||Metallo-dependent phosphatase-like||-
ENSMUSG00000063234	Gpr84	1.8132	3.51421	0.0045697	G protein-coupled receptor, rhodopsin-like||GPCR, rhodopsin-like, 7TM
ENSMUSG00000063415	Cyp26b1	-1.4018	-2.64231	2.7988e-06	Cytochrome P450, E-class, group IV||Cytochrome P450, conserved site||Cytochrome P450
ENSMUSG00000063661	Krt73	-1.003	-2.00416	0.0029152	Keratin, type II||Intermediate filament protein||Intermediate filament protein, conserved site
ENSMUSG00000064201	Krt2	-1.7857	-3.44786	1.2164e-05	Keratin, type II||Intermediate filament protein, conserved site||Intermediate filament protein
ENSMUSG00000066477	Gm16551	-3.7186	-13.1647	0.023668	-
ENSMUSG00000068245	Phf11d	1.2095	2.31257	0.01167	Zinc finger, PHD-type||Zinc finger, FYVE/PHD-type
ENSMUSG00000069378	Prdm6	-1.9169	-3.77611	0.0057546	Zinc finger, C2H2-like||SET domain||Zinc finger, C2H2
ENSMUSG00000071489	Ptgdr	-1.5	-2.82843	0.045968	Prostanoid receptor||G protein-coupled receptor, rhodopsin-like||GPCR, rhodopsin-like, 7TM||Prostaglandin D receptor
ENSMUSG00000071517	Gm10334	1.2242	2.33626	0.0099607	Serine proteases, trypsin domain||Peptidase S1, PA clan||Peptidase S1A, chymotrypsin-type||Peptidase S1, trypsin family, active site
ENSMUSG00000071715	Ncf4	1.2244	2.33658	0.016065	SH3 domain||Phox homologous domain||Neutrophil cytosol factor P40||PB1 domain
ENSMUSG00000074449	Gm15319	1.3436	2.53784	0.0070076	Ankyrin repeat-containing domain||Ankyrin repeat
ENSMUSG00000074569	Gcnt7	-2.0463	-4.13045	0.042827	Glycosyl transferase, family 14
ENSMUSG00000074939	Chrm5	-1.6832	-3.21139	3.3912e-05	Muscarinic acetylcholine receptor M5||G protein-coupled receptor, rhodopsin-like||GPCR, rhodopsin-like, 7TM||Muscarinic acetylcholine receptor family
ENSMUSG00000074971	Fibin	-1.2991	-2.46075	0.0002895	-
ENSMUSG00000075217	4833423E24Rik	-1.379	-2.60088	0.029556	Fatty acid desaturase domain||Fatty acid desaturase||Cytochrome b5-like heme/steroid binding domain
ENSMUSG00000075707	Dio3	-1.6264	-3.08742	4.8564e-06	Thioredoxin-like fold||Iodothyronine deiodinase, active site||Iodothyronine deiodinase I/III||Iodothyronine deiodinase
ENSMUSG00000078922	Tgtp1	-1.7564	-3.37854	0.022457	IRG-type guanine nucleotide-binding (G) domain||Immunity-related GTPases-like||P-loop containing nucleoside triphosphate hydrolase
ENSMUSG00000079434	Neu2	1.0214	2.02989	8.3796e-06	Sialidases
ENSMUSG00000079507	H2-Q1	-3.2515	-9.52355	0.0011826	Immunoglobulin/major histocompatibility complex, conserved site||MHC classes I/II-like antigen recognition protein||MHC class I alpha chain||Immunoglobulin-like domain||MHC class I, alpha chain, C-terminal||Immunoglobulin C1-set||MHC class I alpha chain, alpha1 alpha2 domains
ENSMUSG00000080966	Gm6263	-3.2678	-9.63176	0.0082131	-
ENSMUSG00000081436	Gm5912	1.9576	3.88415	0.022937	-
ENSMUSG00000082762	Gm12366	3.1075	8.61888	0.020833	-
ENSMUSG00000084929	Foxo6os	-2.0412	-4.11588	0.042821	-
ENSMUSG00000084938	BB557941	-1.5543	-2.93691	0.024781	-
ENSMUSG00000085156	Gm11974	1.231	2.3473	0.0085234	-
ENSMUSG00000085192	Gm12195	2.1474	4.43029	0.032754	-
ENSMUSG00000085224	Gm13425	1.7545	3.37409	0.0012069	-
ENSMUSG00000085609	1700016P03Rik	2.0765	4.21783	0.028163	-
ENSMUSG00000086272	BC039966	-1.2866	-2.43952	0.011642	-
ENSMUSG00000086695	Gm15247	1.9186	3.78056	0.037257	-
ENSMUSG00000086995	Gm13544	-2.4135	-5.32765	0.025351	-
ENSMUSG00000087036	Gm11748	2.3628	5.14368	0.011775	-
ENSMUSG00000087211	Lhx1os	-2.0511	-4.14422	0.00087828	-
ENSMUSG00000087222	E030042O20Rik	-2.2333	-4.70208	0.019793	-
ENSMUSG00000089718	2310075C17Rik	1.4982	2.8249	0.0092622	-
ENSMUSG00000089876	Tmem102	-1.0588	-2.0832	0.010277	Mab-21 domain
ENSMUSG00000090039	Gm15894	1.3219	2.49995	0.049431	-
ENSMUSG00000090121	Abhd12b	-1.5759	-2.98121	0.0010585	-||Alpha/Beta hydrolase fold||Alpha/beta hydrolase fold-5
ENSMUSG00000090272	Mndal	-1.1735	-2.25558	0.0099471	Death-like domain||-||DAPIN domain||HIN-200/IF120x
ENSMUSG00000095845	Gm5741	-2.1711	-4.50367	3.8477e-07	G-protein gamma-like domain||G-protein, gamma subunit
ENSMUSG00000095913	Gm21844	-1.7886	-3.45479	0.039228	-
ENSMUSG00000096768	Erdr1	1.5661	2.96103	0.0010002	-
ENSMUSG00000097163	BC051077	1.7711	3.41314	0.037329	-
ENSMUSG00000097178	2310002F09Rik	-2.0941	-4.2696	4.7238e-05	-
ENSMUSG00000097623	B230323A14Rik	-2.9942	-7.9679	1.7138e-06	-
ENSMUSG00000097683	Gm26644	-4.0955	-17.095	8.0987e-05	-
ENSMUSG00000097706	E030037K01Rik	1.3654	2.57648	0.045805	-
ENSMUSG00000097789	Gm2115	-1.1407	-0.453539	8.4384e-07	-
ENSMUSG00000097819	Gm26813	2.7378	6.67052	0.017592	-
ENSMUSG00000097993	Ptprv	1.3104	2.4801	0.03101	-
ENSMUSG00000098021	Gm9522	-4.1965	-18.3346	0.0084383	-
ENSMUSG00000100417	Gm28578	1.2932	2.45071	1.9189e-05	-
ENSMUSG00000101693	Gm19461	-1.0703	-2.09987	0.01338	-
ENSMUSG00000102140	Gm38058	-2.0765	-4.21783	0.043123	-
ENSMUSG00000102816	Gm37814	-1.7171	-3.28775	0.048551	-
ENSMUSG00000102953	Gm37019	-1.0879	-2.12564	0.030871	-
ENSMUSG00000103012	Gm37548	2.2923	4.89836	0.041607	-
ENSMUSG00000103334	Gm29771	-1.8851	-3.69379	0.024609	-
ENSMUSG00000103546	Gm37666	3.13	8.75435	0.015221	-
ENSMUSG00000103603	Gm37020	2.05	4.14106	0.025426	-
ENSMUSG00000103621	Gm38366	1.4252	2.68552	0.020262	-
ENSMUSG00000105201	Gm43362	1.2797	2.42788	0.039259	-
ENSMUSG00000106022	Gm42929	2.1276	4.3699	0.048819	-
ENSMUSG00000106321	Gm43674	1.0332	2.04656	0.048845	-
ENSMUSG00000106773	Gm43799	2.8365	7.14285	0.039763	-
ENSMUSG00000106965	Gm18290	-1.4355	-2.70476	0.030061	-
ENSMUSG00000107570	RP24-76F22.1	-2.7199	-6.58827	0.024115	-
ENSMUSG00000107690	RP23-406J21.3	1.2743	2.41881	0.027604	-
ENSMUSG00000107902	RP23-473K6.1	2.3119	4.96537	0.032598	-
ENSMUSG00000108175	RP23-446E21.5	1.1882	2.27868	0.03935	-
ENSMUSG00000108592	RP23-311C19.3	2.2791	4.85375	0.019418	-
ENSMUSG00000108634	RP24-402O2.2	-2.3794	-5.2032	0.025191	-
Novel00245	--	1.0044	2.00611	7.5982e-06
Novel00263	--	2.4698	5.53967	0.012128	--
Novel00267	--	1.6258	3.08613	0.0010121	GO:0006810//GO:0051234//GO:0008150//GO:0051179
Novel00313	--	1.2878	2.44155	0.0075325	GO:0008150//GO:0044710//GO:0008152//GO:0055114//GO:0044699
Novel00317	--	1.1755	2.25871	7.5223e-05
Novel00319	--	2.0521	4.14709	0.02003	--
Novel00337	--	1.1164	2.16805	0.0015407	--
Novel00404	--	1.1449	2.21131	0.01472	--
Novel00433	--	1.1009	2.14488	0.003752	--
Novel00441	--	-3.2577	-9.56457	1.0555e-05
Novel00477	--	-1.2179	-2.32608	0.014589	GO:0009058//GO:0008152//GO:0009987//GO:0009059//GO:0044763//GO:0044237//GO:0036211//GO:0044699//GO:0006486//GO:1901137//GO:0034645//GO:0044249//GO:0044723//GO:0043170//GO:0009101//GO:1901576//GO:0008150//GO:0043412//GO:0044260//GO:1901135//GO:0044238//GO:0044710//GO:0043413//GO:0006464//GO:0009100//GO:0070085//GO:0044267//GO:0019538//GO:0005975//GO:0071704
Novel00486	--	1.1272	2.18434	0.012496
Novel00511	--	1.0523	2.07383	0.00017982	--
Novel00514	--	1.2628	2.39961	0.020031	--
Novel00517	--	1.0338	2.04741	0.0012339	GO:0007155//GO:0022610//GO:0008150
Novel00520	--	2.0088	4.02447	0.011586	--
Novel00530	--	1.1063	2.15293	0.0099653
Novel00020	--	1.4091	2.65571	0.015869	--
Novel00036	--	1.2187	2.32737	0.036802	--
Novel00049	--	1.3426	2.53608	0.047598	GO:0033036//GO:0051649//GO:0008150//GO:0071702//GO:0051234//GO:0008104//GO:0051179//GO:0070727//GO:0006810//GO:0015031//GO:0051641//GO:0046907//GO:0034613//GO:0045184//GO:0006886
Novel00090	--	1.4808	2.79103	0.004101	--
Novel00093	--	1.2804	2.42906	0.038865
Novel00132	--	-1.523	-2.87388	0.039343	--
Novel00142	--	-1.5882	-3.00674	0.042364	GO:0009123//GO:0044710//GO:0009260//GO:0009152//GO:0009165//GO:1901293//GO:1901566//GO:0071704//GO:0044711//GO:0009127//GO:0009156//GO:0006796//GO:0006163//GO:0044281//GO:0006807//GO:0008150//GO:0009150//GO:0006725//GO:1901576//GO:0055086//GO:0018130//GO:0009259//GO:0044238//GO:0090407//GO:0009167//GO:0009117//GO:0046483//GO:1901135//GO:1901564//GO:0072521//GO:0044249//GO:1901137//GO:0009124//GO:…
Novel00180	--	1.0001	2.00014	0.0082701
Novel00204	--	1.2881	2.44206	0.025503	--
