# Supplementary material for: Tnfrsf12a-Mediated Atherosclerosis Signaling and Inflammatory Response as a Common Protection Mechanism of Shuxuening Injection Against Both Myocardial and Cerebral Ischemia-Reperfusion Injuries
Source: Front Pharmacol. 2018 Apr 6;9:312. doi: 10.3389/fphar.2018.00312 (PMC5897438; doi:10.3389/fphar.2018.00312)
Supplement: TABLE S2 — Total 94 significantly differentially expressed genes in SXNI and MIRI. [file Data_Sheet_2.xls]

## Sheet: 418.Gene_Annotation
Gene_id	Associated Gene Name	log2FoldChange	FoldChange	pval	Description
ENSMUSG00000003882	Il7r	-1.5623	-2.95324	0.00076525	Short hematopoietin receptor, family 1, conserved site||Fibronectin type III
ENSMUSG00000004359	Spic	-1.6821	-3.20895	0.036602	-||Ets domain
ENSMUSG00000004933	Matk	-1.0825	-2.1177	0.031232	Protein kinase-like domain||Protein kinase, ATP binding site||SH2 domain||Serine-threonine/tyrosine-protein kinase catalytic domain||Tyrosine-protein kinase, catalytic domain||Tyrosine-protein kinase, active site||SH3 domain||Protein kinase domain
ENSMUSG00000005057	Sh2b2	-1.0394	-2.05537	0.025691	Pleckstrin homology domain||Phenylalanine zipper||SH2 domain
ENSMUSG00000006522	Itih3	-1.673	-3.18877	0.027763	VIT domain||Inter-alpha-trypsin inhibitor heavy chain, C-terminal||von Willebrand factor, type A
ENSMUSG00000007682	Dio2	-1.2947	-2.45326	0.036448	Iodothyronine deiodinase||Iodothyronine deiodinase, active site||Thioredoxin-like fold
ENSMUSG00000014813	Stc1	-1.0063	-2.00875	0.033378	Stanniocalcin
ENSMUSG00000015134	Aldh1a3	-1.0226	-2.03158	0.0083763	Aldehyde/histidinol dehydrogenase||Aldehyde dehydrogenase, cysteine active site||Aldehyde dehydrogenase, glutamic acid active site||Aldehyde dehydrogenase domain
ENSMUSG00000015652	Steap1	-1.486	-2.80111	0.008608	Ferric reductase transmembrane component-like domain
ENSMUSG00000020839	Tmigd1	-1.5896	-3.00966	0.033774	Immunoglobulin subtype||Immunoglobulin I-set||Immunoglobulin-like domain||Immunoglobulin subtype 2
ENSMUSG00000021123	Rdh12	-2.2138	-4.63896	0.022756	Short-chain dehydrogenase/reductase SDR||Glucose/ribitol dehydrogenase
ENSMUSG00000021228	Acot3	1.3842	2.61027	0.018987	Acyl-CoA thioesterase, long chain||BAAT/Acyl-CoA thioester hydrolase C-terminal||Acyl-CoA thioester hydrolase/bile acid-CoA amino acid N-acetyltransferase||Alpha/Beta hydrolase fold
ENSMUSG00000022651	Retnlg	-1.0059	-2.0082	0.044276	Resistin
ENSMUSG00000022945	Chaf1b	1.0589	2.08334	0.027678	WD40 repeat, conserved site||G-protein, beta subunit||Chromatin assembly factor 1 subunit B, C-terminal domain||WD40-repeat-containing domain||WD40 repeat
ENSMUSG00000023905	Tnfrsf12a	-1.1034	-2.1486	0.0033011	Tumour necrosis factor receptor 12
ENSMUSG00000025746	Il6	-1.9824	-3.9515	0.021482	Four-helical cytokine-like, core||Interleukin-6/GCSF/MGF, conserved site||Interleukin-6/GCSF/MGF||Interleukin-6
ENSMUSG00000026580	Selp	-1.4186	-2.67326	0.00024437	C-type lectin, conserved site||Sushi/SCR/CCP domain||C-type lectin fold||EGF-like, conserved site||EGF-like calcium-binding domain||EGF-like domain||Selectin superfamily||-||C-type lectin
ENSMUSG00000026582	Sele	-1.0479	-2.06752	0.020815	Selectin superfamily||C-type lectin||EGF-like calcium-binding domain||EGF-like domain||C-type lectin fold||EGF-like, conserved site||C-type lectin, conserved site||Sushi/SCR/CCP domain
ENSMUSG00000026628	Atf3	-1.0825	-2.1177	9.9941e-07	Basic-leucine zipper domain||AP-1 transcription factor
ENSMUSG00000027399	Il1a	-6.357	-81.9686	0.028026	Cytokine, IL-1-like||Interleukin-1 propeptide||Interleukin-1 alpha/beta||Interleukin-1 alpha||Interleukin-1 conserved site||Interleukin-1 family
ENSMUSG00000027611	Procr	-1.0414	-2.05822	0.008473	MHC classes I/II-like antigen recognition protein
ENSMUSG00000027612	Mmp24	-3.1389	-8.80852	0.012325	Hemopexin-like repeats||Peptidoglycan binding-like||Peptidase M10A, stromelysin-type||Peptidase M10A, matrix metallopeptidase, C-terminal||Hemopexin, conserved site||Hemopexin-like domain||Peptidase, metallopeptidase||Peptidase M10A||Peptidase M10, metallopeptidase
ENSMUSG00000028033	Kcnq5	-1.6988	-3.24631	0.01459	-||Potassium channel||Potassium channel, voltage dependent, KCNQ, C-terminal||Potassium channel, voltage dependent, KCNQ||Ion transport domain
ENSMUSG00000028364	Tnc	-1.1822	-2.26923	0.0049944	EGF-like, conserved site||Fibronectin type III||Fibrinogen, alpha/beta/gamma chain, C-terminal globular domain||EGF-like domain, extracellular||EGF-like domain
ENSMUSG00000028613	Lrp8	-1.0443	-2.06237	0.019623	EGF-like, conserved site||LDLR class B repeat||Low-density lipoprotein (LDL) receptor class A, conserved site||Low-density lipoprotein (LDL) receptor class A repeat||EGF-like calcium-binding domain||EGF-type aspartate/asparagine hydroxylation site||EGF-like calcium-binding, conserved site||EGF-like domain
ENSMUSG00000029019	Nppb	-2.0532	-4.15026	2.0678e-06	Natriuretic peptide||Natriuretic peptide, brain type||Natriuretic peptide, conserved site
ENSMUSG00000029371	Cxcl5	-1.5992	-3.02975	0.019569	CXC chemokine, conserved site||CXC chemokine||Chemokine interleukin-8-like domain
ENSMUSG00000029664	Tfpi2	-1.1668	-2.24513	0.0082435	Proteinase inhibitor I2, Kunitz, conserved site||Pancreatic trypsin inhibitor Kunitz domain||-
ENSMUSG00000030406	Gipr	1.3371	2.52643	0.041811	GPCR, family 2, extracellular hormone receptor domain||GPCR, family 2, secretin-like||GPCR, family 2-like||GPCR, family 2, gastric inhibitory polypeptide receptor||GPCR, family 2, secretin-like, conserved site||-
ENSMUSG00000030669	Calca	-2.8822	-7.37274	0.01277	Procalcitonin/adrenomedullin||Calcitonin peptide-like||Calcitonin||Calcitonin gene-related peptide||Calcitonin, conserved site
ENSMUSG00000030838	Ush1c	1.0305	2.04273	0.010712	PDZ domain
ENSMUSG00000031258	Xkrx	1.1712	2.25199	0.028737	Transport protein XK
ENSMUSG00000031574	Star	-1.4674	-2.76523	0.0081669	START domain||Steroidogenic acute regulatory protein-like
ENSMUSG00000031853	BC021891	1.1177	2.17001	0.00070083	Serine/threonine-protein kinase, active site||Mitogen-activated protein (MAP) kinase kinase kinase, MLK1/MLK2/MLK4||Protein kinase-like domain||Protein kinase, ATP binding site||Protein kinase domain||SH3 domain||Serine/threonine/dual specificity protein kinase, catalytic domain||Serine-threonine/tyrosine-protein kinase catalytic domain
ENSMUSG00000032315	Cyp1a1	2.2124	4.63446	0.0046044	Cytochrome P450||Cytochrome P450, conserved site||Cytochrome P450, E-class, group I, CYP1||Cytochrome P450, E-class, group I
ENSMUSG00000032487	Ptgs2	-1.3259	-2.50689	0.016945	EGF-like domain||Haem peroxidase||Haem peroxidase, animal
ENSMUSG00000033450	Tagap	-1.115	-2.16595	0.013276	Rho GTPase-activating protein domain||Rho GTPase activation protein
ENSMUSG00000033595	Lgi3	1.1201	2.17362	0.011717	EAR||Leucine-rich repeat, typical subtype||Leucine-rich glioma-inactivated , EPTP repeat||Cysteine-rich flanking region, C-terminal||Leucine-rich repeat
ENSMUSG00000033952	Aspm	-1.1654	-2.24295	0.033322	IQ motif, EF-hand binding site||Armadillo-type fold||P-loop containing nucleoside triphosphate hydrolase||Calmodulin-regulated spectrin-associated protein, CH domain||Calponin homology domain
ENSMUSG00000036913	Trim67	-1.0106	-2.01475	0.0050935	Concanavalin A-like lectin/glucanase domain||B-box-type zinc finger||B30.2/SPRY domain||Zinc finger, C3HC4 RING-type||Fibronectin type III||COS domain||Zinc finger, RING-type, conserved site||SPRY domain||B-box, C-terminal||Zinc finger, RING-type
ENSMUSG00000037129	Tmprss13	1.3721	2.58847	0.025562	Serine proteases, trypsin domain||Peptidase S1, PA clan||Peptidase S1A, chymotrypsin-type||SRCR domain||SRCR-like domain||Peptidase S1, trypsin family, active site
ENSMUSG00000037849	Gm4955	2.43	5.38893	0.049261	HIN-200/IF120x||DAPIN domain
ENSMUSG00000038677	Scube3	-1.4027	-2.64396	0.019515	EGF domain||EGF-like calcium-binding, conserved site||EGF-like domain||EGF-type aspartate/asparagine hydroxylation site||EGF-like calcium-binding domain||EGF-like, conserved site||CUB domain||Complement Clr-like EGF domain||Tyrosine-protein kinase ephrin type A/B receptor-like||Insulin-like growth factor binding protein, N-terminal
ENSMUSG00000039851	4932438H23Rik	3.7322	13.2894	0.033326	Protein of unknown function DUF4571
ENSMUSG00000040367	Lrrd1	-2.8412	-7.16616	0.049694	-||Leucine rich repeat 4||Leucine-rich repeat||Leucine-rich repeat, typical subtype
ENSMUSG00000041144	Dnah7b	1.0737	2.10482	0.009974	-||Dynein heavy chain, coiled coil stalk||EF-Hand 1, calcium-binding site||Dynein heavy chain, domain-2||AAA+ ATPase domain||P-loop containing nucleoside triphosphate hydrolase||EF-hand domain||Dynein heavy chain, P-loop containing D4 domain||Dynein heavy
ENSMUSG00000042087	--	-1.1272	-2.18434	0.023684	--
ENSMUSG00000043342	Hoxd9	2.085	4.24275	0.026752	Hox9, N-terminal activation domain||Homeobox, conserved site||Homeodomain, metazoa||Homeobox domain||Homeodomain-like||Homeobox protein Hox9
ENSMUSG00000046683	--	-1.1816	-2.26828	0.032161	--
ENSMUSG00000047139	Cd24a	-1.1932	-2.28659	0.00083474	Signal transducer CD24
ENSMUSG00000050359	Sprr1a	-1.6001	-3.03164	7.1484e-07	-
ENSMUSG00000050493	Fam167b	-1.1165	-2.1682	0.025641	FAM167
ENSMUSG00000054342	Kcnn4	-1.1389	-2.20213	0.0057675	Calmodulin-binding domain||Potassium channel, calcium-activated, SK||Potassium channel domain
ENSMUSG00000054855	Rnd1	-1.2201	-2.32963	0.046059	Small GTPase superfamily, Ras type||Small GTPase superfamily, Rab type||Small GTP-binding protein domain||P-loop containing nucleoside triphosphate hydrolase||Small GTPase superfamily, Rho type||Small GTPase superfamily
ENSMUSG00000055723	Rras2	-1.0189	-2.02637	0.0010179	Small GTPase superfamily, Rho type||P-loop containing nucleoside triphosphate hydrolase||Small GTP-binding protein domain||Small GTPase superfamily||Ran GTPase||Small GTPase superfamily, Ras type||Small GTPase superfamily, Rab type
ENSMUSG00000062991	Nrg1	-1.648	-3.13399	0.040693	EGF-like, conserved site||Neuregulin-1||Neuregulin, C-terminal||EGF-like domain
ENSMUSG00000064147	Rab44	-1.4219	-2.67938	0.026211	Small GTPase superfamily, Ras type||Small GTPase superfamily, Rab type||P-loop containing nucleoside triphosphate hydrolase||Small GTPase superfamily, Rho type||Small GTP-binding protein domain||Small GTPase superfamily
ENSMUSG00000064634	--	3.7333	13.2995	0.033295	--
ENSMUSG00000066861	Oas1g	1.3635	2.57309	0.04125	Polymerase, nucleotidyl transferase domain||2-5-oligoadenylate synthetase, N-terminal||2'-5'-oligoadenylate synthetase 1, domain 2/C-terminal||2-5-oligoadenylate synthetase, conserved site
ENSMUSG00000069792	Wfdc17	-1.1133	-2.1634	0.02066	WAP-type 'four-disulfide core' domain
ENSMUSG00000069867	Pabpn1l	2.2794	4.85476	0.043755	RNA recognition motif domain
ENSMUSG00000073125	Xlr3b	-3.327	-10.0352	0.00046383	XLR/SYCP3/FAM9 domain
ENSMUSG00000074491	Clec4g	-2.3237	-5.00614	0.015085	-||C-type lectin fold||C-type lectin||C-type lectin, conserved site
ENSMUSG00000079049	Serpinb1c	-1.9892	-3.97017	0.00058448	Serpin, conserved site||Serpin domain
ENSMUSG00000084755	--	-2.2847	-4.87263	0.039731	--
ENSMUSG00000084956	--	-2.5984	-6.05615	0.010824	--
ENSMUSG00000085175	--	-1.0203	-2.02834	0.043633	--
ENSMUSG00000085414	--	-1.2864	-2.43919	0.03823	--
ENSMUSG00000085867	--	-2.4728	-5.5512	0.049573	--
ENSMUSG00000085977	--	1.7488	3.36079	0.023467	--
ENSMUSG00000086096	--	2.6179	6.13856	0.032638	--
ENSMUSG00000087541	--	2.0921	4.26368	0.0083195	--
ENSMUSG00000089665	--	-1.7031	-3.256	0.028319	--
ENSMUSG00000094054	--	3.686	12.8705	0.034876	--
ENSMUSG00000094286	--	1.7169	3.28729	0.049143	--
ENSMUSG00000097140	--	1.1642	2.24109	0.042844	--
ENSMUSG00000097149	--	-2.6531	-6.29017	0.038482	--
ENSMUSG00000097805	--	1.1767	2.26059	0.012404	--
ENSMUSG00000099375	--	-2.0527	-4.14882	0.032212	--
ENSMUSG00000099624	--	1.3445	2.53942	0.00090068	--
ENSMUSG00000099974	Bcl2a1d	-2.0003	-4.00083	0.033982	Bcl2-like||Apoptosis regulator, Bcl-2, BH2 motif, conserved site||Bcl-2-related protein A1||Apoptosis regulator, Bcl-2, BH1 motif, conserved site||Blc2 family
ENSMUSG00000100235	Gm28557	-1.2881	-2.44206	0.045293	Zinc finger, C2H2||Krueppel-associated box||Zinc finger, C2H2-like
ENSMUSG00000100303	--	1.8962	3.72231	0.016087	--
ENSMUSG00000102975	--	-3.1173	-8.67762	0.038094	--
ENSMUSG00000103313	--	-1.0248	-2.03468	0.024127	--
ENSMUSG00000105444	--	-1.1142	-2.16475	0.040618	--
ENSMUSG00000105552	--	1.3044	2.46981	0.045204	--
ENSMUSG00000106577	--	1.885	3.69353	0.025535	--
ENSMUSG00000106590	--	2.9101	7.5167	0.040683	--
ENSMUSG00000107480	--	-3.6404	-12.4701	0.038035	--
Novel00073	--	-1.1986	-2.29517	0.049019	mCG1047209, partial [Mus musculus]
Novel00244	--	-1.7624	-3.39262	0.038266	envelope glycoprotein [Mus caroli]
Novel00245	--	-0.26669	-1.20304	0.32913	--
Novel00287	--	-1.6012	-3.03396	0.00051956	--
